# Supplementary material for: A new species of the genus Policordia (Bivalvia, Verticordioidea, Lyonsiellidae) from off the coast of southern California
Source: Zookeys. 2016 Oct 6;(622):37–46. doi: 10.3897/zookeys.622.9411 (PMC5096408; doi:10.3897/zookeys.622.9411)
Supplement: XML Treatment for Policordia [file zookeys.622.9411-treatment1.xml]

<!DOCTYPE tp:taxon-treatment
  PUBLIC "-//TaxonX//DTD Taxonomic Treatment Publishing DTD v0 20100105//EN" "tax-treatment-NSO.dtd">
<tp:taxon-treatment xmlns:tp="http://www.plazi.org/taxpub"><tp:treatment-meta><kwd-group><label>Taxon classification</label><kwd><named-content content-type="kingdom">Animalia</named-content></kwd><kwd><named-content content-type="order">Anomalodesmata</named-content></kwd><kwd><named-content content-type="family">Lyonsiellidae</named-content></kwd></kwd-group><mixed-citation publication-type="journal"><person-group><name><surname>Safonova</surname><given-names>Lyudmila A.</given-names></name><name><surname>Barwick</surname><given-names>Kelvin L.</given-names></name></person-group><article-title>A new species of the genus <italic><tp:taxon-name><tp:taxon-name-part taxon-name-part-type="genus">Policordia</tp:taxon-name-part></tp:taxon-name></italic> (<tp:taxon-name><tp:taxon-name-part taxon-name-part-type="class">Bivalvia</tp:taxon-name-part></tp:taxon-name>, <tp:taxon-name><tp:taxon-name-part taxon-name-part-type="superfamily">Verticordioidea</tp:taxon-name-part></tp:taxon-name>, <tp:taxon-name><tp:taxon-name-part taxon-name-part-type="family">Lyonsiellidae</tp:taxon-name-part></tp:taxon-name>) from off the coast of southern California</article-title><source>Zookeys</source><day>6</day><month>10</month><year>2016</year><volume>2016</volume><issue>622</issue><fpage>37</fpage><lpage>46</lpage><pub-id pub-id-type="doi">10.3897/zookeys.622.9411</pub-id></mixed-citation></tp:treatment-meta><tp:nomenclature><tp:taxon-name>
              <tp:taxon-name-part taxon-name-part-type="genus">Policordia</tp:taxon-name-part>
            </tp:taxon-name><tp:taxon-authority>Dall, Bartsch &amp; Rehder, 1938</tp:taxon-authority></tp:nomenclature><tp:treatment-sec sec-type="type species" id="SECID0EXLAC"><title>Type species.</title><p>By original designation, <italic><tp:taxon-name><tp:taxon-name-part taxon-name-part-type="genus">Policordia</tp:taxon-name-part> <tp:taxon-name-part taxon-name-part-type="species">diomedea</tp:taxon-name-part></tp:taxon-name></italic> Dall, Bartsch &amp; Rehder, 1938.</p></tp:treatment-sec><tp:treatment-sec sec-type="Recent" id="SECID0EHMAC"><title>Recent.</title><p>Atlantic, Indian and Pacific Oceans.</p></tp:treatment-sec><tp:treatment-sec sec-type="Gender" id="SECID0EMMAC"><title>Gender.</title><p>Feminine.</p></tp:treatment-sec></tp:taxon-treatment>
