# Supplementary material for: A new species of the genus Policordia (Bivalvia, Verticordioidea, Lyonsiellidae) from off the coast of southern California
Source: Zookeys. 2016 Oct 6;(622):37–46. doi: 10.3897/zookeys.622.9411 (PMC5096408; doi:10.3897/zookeys.622.9411)
Supplement: XML Treatment for Policordia hispida [file zookeys.622.9411-treatment2.xml]

<!DOCTYPE tp:taxon-treatment
  PUBLIC "-//TaxonX//DTD Taxonomic Treatment Publishing DTD v0 20100105//EN" "tax-treatment-NSO.dtd">
<tp:taxon-treatment xmlns:tp="http://www.plazi.org/taxpub"><tp:treatment-meta><kwd-group><label>Taxon classification</label><kwd><named-content content-type="kingdom">Animalia</named-content></kwd><kwd><named-content content-type="order">Anomalodesmata</named-content></kwd><kwd><named-content content-type="family">Lyonsiellidae</named-content></kwd></kwd-group><mixed-citation publication-type="journal"><person-group><name><surname>Safonova</surname><given-names>Lyudmila A.</given-names></name><name><surname>Barwick</surname><given-names>Kelvin L.</given-names></name></person-group><article-title>A new species of the genus <italic><tp:taxon-name><tp:taxon-name-part taxon-name-part-type="genus">Policordia</tp:taxon-name-part></tp:taxon-name></italic> (<tp:taxon-name><tp:taxon-name-part taxon-name-part-type="class">Bivalvia</tp:taxon-name-part></tp:taxon-name>, <tp:taxon-name><tp:taxon-name-part taxon-name-part-type="superfamily">Verticordioidea</tp:taxon-name-part></tp:taxon-name>, <tp:taxon-name><tp:taxon-name-part taxon-name-part-type="family">Lyonsiellidae</tp:taxon-name-part></tp:taxon-name>) from off the coast of southern California</article-title><source>Zookeys</source><day>6</day><month>10</month><year>2016</year><volume>2016</volume><issue>622</issue><fpage>37</fpage><lpage>46</lpage><pub-id pub-id-type="doi">10.3897/zookeys.622.9411</pub-id></mixed-citation></tp:treatment-meta><tp:nomenclature><tp:taxon-name>
              <tp:taxon-name-part taxon-name-part-type="genus">Policordia</tp:taxon-name-part>
              <tp:taxon-name-part taxon-name-part-type="species">hispida</tp:taxon-name-part>
              <object-id xmlns:xlink="http://www.w3.org/1999/xlink" content-type="zoobank" xlink:type="simple">http://zoobank.org/95DD6BCE-3EB5-49B2-8C27-FCB685CDF25D</object-id>
            </tp:taxon-name><tp:taxon-status xmlns:xlink="http://www.w3.org/1999/xlink" xlink:type="simple">sp. n.</tp:taxon-status></tp:nomenclature><tp:treatment-sec sec-type="type locality" id="SECID0EUNAC"><title>Type locality.</title><p>USA, California, Orange County; <named-content xmlns:xlink="http://www.w3.org/1999/xlink" content-type="dwc:verbatimCoordinates" xlink:type="simple"><named-content content-type="geo-json" specific-use="{&#34;type&#34;:&#34;Point&#34;,&#34;coordinates&#34;:[-117.689900,33.368800]}" id="NCID0EAOAC" xlink:type="simple">33.3688°N; 117.6899°W</named-content></named-content>; 411 m (<abbrev xmlns:xlink="http://www.w3.org/1999/xlink" content-type="institution" xlink:title="Orange County Sanitation District" id="ABBRID0EFOAC" xlink:type="simple">OCSD</abbrev> B13-9137; 30 July 2013).</p></tp:treatment-sec><tp:treatment-sec sec-type="type material" id="SECID0EKOAC"><title>Type material.</title><p><bold><italic>Holotype</italic>:</bold> <named-content xmlns:xlink="http://www.w3.org/1999/xlink" content-type="dwc:institutional_code" xlink:type="simple">LACM</named-content> 3322, valves separated, with soft parts in 70% ethanol, length 4.8 mm, height 4.3 mm, width 1.8 mm. <bold><italic>Paratype</italic></bold>: <named-content xmlns:xlink="http://www.w3.org/1999/xlink" content-type="dwc:institutional_code" xlink:type="simple">SBMNH</named-content> 462739, USA, California, San Diego County; <named-content xmlns:xlink="http://www.w3.org/1999/xlink" content-type="dwc:verbatimCoordinates" xlink:type="simple"><named-content content-type="geo-json" specific-use="{&#34;type&#34;:&#34;Point&#34;,&#34;coordinates&#34;:[-117.405500,32.799300]}" id="NCID0EPPAC" xlink:type="simple">32.7993°N; 117.4055°W</named-content></named-content>; 449 m (<abbrev xmlns:xlink="http://www.w3.org/1999/xlink" content-type="institution" xlink:title="City of San Diego Environmental Monitoring Technical Services Laboratory" id="ABBRID0EUPAC" xlink:type="simple">CSD-EMTS</abbrev> 8338, 23 July 2014); valves separated, with soft parts in 70% ethanol, length 3.8 mm, height 3.4 mm, width 1.4 mm.</p></tp:treatment-sec><tp:treatment-sec sec-type="diagnosis" id="SECID0EZPAC"><title>Diagnosis.</title><p>Shell subquadrate, longer than high with broadly rounded posterodorsal margin; 30–32 radial periostracal lamellae present; umbones prominent. Each mantle margin with approximately 30 mantle glands lacking long cylindrical portion. Inhalant siphon with 18–19 papillated tentacles and 2 pairs of smooth tentacles. Exhalant siphon with 5 conical tentacles. Byssal thread present.</p></tp:treatment-sec><tp:treatment-sec sec-type="description" id="SECID0E5PAC"><title>Description.</title><p><bold><italic>Shell</italic>.</bold> The translucent fragile shell is subquadrate (Figs <xref ref-type="fig" rid="F1">1</xref>, <xref ref-type="fig" rid="F3">3</xref>) with the length greater than the height (Table <xref ref-type="table" rid="T1">1</xref>); inequivalve, with the right valve overlapping the left. The beaks are prosogyrate, delimited from the posterior angle by compressions. The posterodorsal margin is straight and is directed obliquely downwards from umbo; the posteroventral margin is slightly rounded and forms extended and slightly compressed angle with the posterodorsal margin. The anteroventral margin is rounded on the left valve and nearly straight on the right valve. Shell with irregular fine commarginal growth checks, covered with a colorless periostracum, which in turn forms a series of regularly spaced, radial lamellae (30–32) extending from the umbo, of the total, 13–14 are secondary (incomplete). Adhering to some radial lamellae are bunches of fine fibers giving the shell a slightly hirsute appearance externally. Shell nearly completely covered with fragile thick-silt coating (not shown, removed prior to examination). Hinge margin thin, edentate, with relatively large lithodesma inserted posterior to umbo along posterodorsal margin. Lithodesma has small posterior sinus, about ¼ of length, right posterior branch less than the left (Fig. <xref ref-type="fig" rid="F1">1</xref>).</p><fig id="F1" position="float" orientation="portrait"><label>Figure 1.</label><caption><p>
          <italic><tp:taxon-name><tp:taxon-name-part taxon-name-part-type="genus">Policordia</tp:taxon-name-part> <tp:taxon-name-part taxon-name-part-type="species">hispida</tp:taxon-name-part></tp:taxon-name></italic> sp. n. Shell of holotype, external view and lithodesma; <bold>lv</bold> left valve <bold>rv</bold> right valve <bold>ld</bold> lithodesma.</p></caption><graphic xmlns:xlink="http://www.w3.org/1999/xlink" xlink:href="zookeys-622-037-g001.jpg" position="float" orientation="portrait" xlink:type="simple" id="oo_105547.jpg"/></fig><table-wrap id="T1" position="float" orientation="portrait"><label>Table 1.</label><caption><p>Measurement of right valve (mm).</p></caption><table id="TID0EYMAE" rules="all"><tbody><tr><th rowspan="1" colspan="1">Measurement</th><th rowspan="1" colspan="1">L</th><th rowspan="1" colspan="1">H</th><th rowspan="1" colspan="1">W</th><th rowspan="1" colspan="1">H/L</th><th rowspan="1" colspan="1">W/L</th></tr><tr><td rowspan="1" colspan="1">Holotype (<named-content xmlns:xlink="http://www.w3.org/1999/xlink" content-type="dwc:institutional_code" xlink:type="simple">LACM</named-content> 3322)</td><td rowspan="1" colspan="1">4.8</td><td rowspan="1" colspan="1">4.3</td><td rowspan="1" colspan="1">1.8</td><td rowspan="1" colspan="1">0.9</td><td rowspan="1" colspan="1">0.4</td></tr><tr><td rowspan="1" colspan="1">Paratype (<named-content xmlns:xlink="http://www.w3.org/1999/xlink" content-type="dwc:institutional_code" xlink:type="simple">SBMNH</named-content> 462739)</td><td rowspan="1" colspan="1">3.8</td><td rowspan="1" colspan="1">3.4</td><td rowspan="1" colspan="1">1.4</td><td rowspan="1" colspan="1">0.9</td><td rowspan="1" colspan="1">0.4</td></tr></tbody></table></table-wrap><p><bold><italic>Anatomy</italic>.</bold> Mantle of the holotype has about 30 flask-shaped mantle glands located along the mantle edge. Mantle glands consist of short ducts formed by a few cells and <!--PageBreak-->oval structure above them, similar to glands of <italic><tp:taxon-name><tp:taxon-name-part taxon-name-part-type="genus">Policordia</tp:taxon-name-part> <tp:taxon-name-part taxon-name-part-type="species">atlantica</tp:taxon-name-part></tp:taxon-name></italic> (<xref ref-type="bibr" rid="B2">Allen and Turner 1974</xref>). There is one row of papillated tentacles surrounding the inhalant siphon, 10 tentacles on the right side and 9 on the left (Figs <xref ref-type="fig" rid="F2">2</xref>, <xref ref-type="fig" rid="F3">3</xref>). Each tentacle carries 6–8 short papillated extensions (Figs <xref ref-type="fig" rid="F2">2</xref>, <xref ref-type="fig" rid="F4">4</xref>). Additionally, slightly outside the row of papillated tentacles, there are two, left and right, pairs of simple conical tentacles (Fig. <xref ref-type="fig" rid="F4">4</xref>). The first pair (counting from anterior to posterior) is between the fifth and sixth papillated tentacles; the second pair is <!--PageBreak-->between the seventh and eighth papillated tentacles. The exhalant siphon is surrounded by a total of five conical tentacles, one located dorsally and two pairs laterally (Figs <xref ref-type="fig" rid="F2">2</xref>, <xref ref-type="fig" rid="F3">3</xref>).</p><fig id="F2" position="float" orientation="portrait"><label>Figure 2.</label><caption><p>
          <italic><tp:taxon-name><tp:taxon-name-part taxon-name-part-type="genus">Policordia</tp:taxon-name-part> <tp:taxon-name-part taxon-name-part-type="species">hispida</tp:taxon-name-part></tp:taxon-name></italic> sp. n. Body structure, medial section through the body (views from left and right respectively); <bold>aam</bold> anterior adductor muscle <bold>est</bold> exhalant siphon tentacles <bold>f</bold> foot <bold>g</bold> gills <bold>hg</bold> hindgut <bold>ist</bold> inhalant siphon tentacles <bold>ld</bold> lithodesma <bold>of</bold> oral funnel <bold>ov</bold> ovaries <bold>pam</bold> posterior adductor muscle <bold>pc</bold> pericardium <bold>pg</bold> pedal ganglion <bold>sh</bold> shell <bold>st</bold> stomach <bold>t</bold> testis <bold>vg</bold> visceral ganglion.</p></caption><graphic xmlns:xlink="http://www.w3.org/1999/xlink" xlink:href="zookeys-622-037-g002.jpg" position="float" orientation="portrait" xlink:type="simple" id="oo_105548.jpg"/></fig><fig id="F3" position="float" orientation="portrait"><label>Figure 3.</label><caption><p>
          <italic><tp:taxon-name><tp:taxon-name-part taxon-name-part-type="genus">Policordia</tp:taxon-name-part> <tp:taxon-name-part taxon-name-part-type="species">hispida</tp:taxon-name-part></tp:taxon-name></italic> sp. n. Holotype, wet specimens in 70% ethanol; left and right valve respectively; scale bar = 1 mm.</p></caption><graphic xmlns:xlink="http://www.w3.org/1999/xlink" xlink:href="zookeys-622-037-g003.jpg" position="float" orientation="portrait" xlink:type="simple" id="oo_105549.jpg"/></fig><fig id="F4" position="float" orientation="portrait"><label>Figure 4.</label><caption><p>
          <italic><tp:taxon-name><tp:taxon-name-part taxon-name-part-type="genus">Policordia</tp:taxon-name-part> <tp:taxon-name-part taxon-name-part-type="species">hispida</tp:taxon-name-part></tp:taxon-name></italic> sp. n. The fifth and sixth papillated tentacles of the inhalant siphon with a simple conical tentacle between them; <bold>ist</bold> inhalant siphon tentacles <bold>at</bold> conical tentacle.</p></caption><graphic xmlns:xlink="http://www.w3.org/1999/xlink" xlink:href="zookeys-622-037-g004.jpg" position="float" orientation="portrait" xlink:type="simple" id="oo_105550.jpg"/></fig><p>The foot has a heel; byssus present (Figs <xref ref-type="fig" rid="F2">2</xref>, <xref ref-type="fig" rid="F3">3</xref>).</p><p>Gills comparably wide, elongated, longer than base of foot. They consist of inner and outer demibranchs (Fig. <xref ref-type="fig" rid="F5">5</xref>); attached by outer demibranch margin laterally to mantle wall and posteriorly to junction between siphons. Outer demibranch without inter-filamentary junctions, inner demibranch with a single inter-filamentary connection.</p><p>Mouth is wide, funnel-liked, followed by a rigid oesophagus. Stomach covered with digestive diverticula; hindgut passes through pericardium (Fig. <xref ref-type="fig" rid="F2">2</xref>).</p><fig id="F5" position="float" orientation="portrait"><label>Figure 5.</label><caption><p>
          <italic><tp:taxon-name><tp:taxon-name-part taxon-name-part-type="genus">Policordia</tp:taxon-name-part> <tp:taxon-name-part taxon-name-part-type="species">hispida</tp:taxon-name-part></tp:taxon-name></italic> sp. n. Left gill, ventral view; <bold>ga</bold> gill axis <bold>id</bold> inner demibranch <bold>if</bold> interfilamentar partition <bold>od</bold> outer demibranch.</p></caption><graphic xmlns:xlink="http://www.w3.org/1999/xlink" xlink:href="zookeys-622-037-g005.jpg" position="float" orientation="portrait" xlink:type="simple" id="oo_105551.jpg"/></fig><p>The holotype is a hermaphrodite with both testes covering anterior upper quarter of digestive diverticula and the ovaries located posteriorly (Figs <xref ref-type="fig" rid="F2">2</xref>, <xref ref-type="fig" rid="F3">3</xref>).</p></tp:treatment-sec><tp:treatment-sec sec-type="variation" id="SECID0ELLAE"><title>Variation.</title><p>The shell of the paratype is slightly smaller in absolute dimensions but retains the same ratios of width to length and height to length (Table <xref ref-type="table" rid="T1">1</xref>). Like the holotype, the translucent fragile shell is subquadrate; inequivalved with the right valve <!--PageBreak-->overlapping the left. In keeping with its smaller size (<xref ref-type="bibr" rid="B2">Allen and Turner 1974</xref>), the shell surface has both fewer radial periostracal lamellae (27–29) and secondary lamellae (8–10). The hinge margin is thin and edentate, with a lithodesma that matches the holotype in size and proportions. No silt covering observed.</p><p>The mantle of the paratype, as with that of the holotype, has flask-shaped mantle glands. The inhalant siphon is surrounded by 17 papillated tentacles. As in the holotype, there are two left and right pairs of conical tentacles located slightly outside of the row of papillated tentacles. The first pair is located between the second and third papillated tentacles; the second pair is between fifth and sixth (counting from anterior to posterior). The exhalant siphon is surrounded by a total of five conical tentacles; one dorsal and two pairs of laterals. As in the holotype, the foot has a single byssal thread attached.</p></tp:treatment-sec><tp:treatment-sec sec-type="etymology" id="SECID0E3LAE"><title>Etymology.</title><p>The new species name is derived from the Latin adjective <tp:taxon-name><tp:taxon-name-part taxon-name-part-type="species">hispida</tp:taxon-name-part></tp:taxon-name> due to the somewhat ‘shaggy’ appearance of the shell.</p><!--PageBreak--></tp:treatment-sec><tp:treatment-sec sec-type="distribution" id="SECID0EMMAE"><title>Distribution.</title><p>Known only from the type material: Eastern Pacific, southern California, 411–449 m.</p></tp:treatment-sec><tp:treatment-sec sec-type="habitat" id="SECID0ERMAE"><title>Habitat.</title><p>Type specimens found in silt and fine sand.</p></tp:treatment-sec><ref-list><ref id="B2"><mixed-citation xmlns:xlink="http://www.w3.org/1999/xlink" xlink:type="simple">
          <person-group><name name-style="western"><surname>Allen</surname><given-names>JA</given-names></name><name name-style="western"><surname>Turner</surname><given-names>JF</given-names></name></person-group> (<year>1974</year>) <article-title>On the functional morphology of the family <tp:taxon-name><tp:taxon-name-part taxon-name-part-type="family">Verticordiidae</tp:taxon-name-part></tp:taxon-name> (<tp:taxon-name><tp:taxon-name-part taxon-name-part-type="class">Bivalvia</tp:taxon-name-part></tp:taxon-name>) with descriptions of new species from the abyssal Atlantic.</article-title> <source>Philosophical Transactions of the Royal Society B Biological Sciences</source> <volume>268</volume>: <fpage>401</fpage>–<lpage>536</lpage>. doi: <ext-link xlink:type="simple" ext-link-type="doi" xlink:href="10.1098/rstb.1974.0038">10.1098/rstb.1974.0038</ext-link></mixed-citation></ref></ref-list></tp:taxon-treatment>
